# Supplementary material for: Modulation of Cellular Response to Different Parameters of the Rotating Magnetic Field (RMF)—An In Vitro Wound Healing Study
Source: Int J Mol Sci. 2021 May 28;22(11):5785. doi: 10.3390/ijms22115785 (PMC8199476; doi:10.3390/ijms22115785)
Supplement: Supplementary file 1 [file ijms-22-05785-s001.zip]

Archive with 1 entries (1 files):
- ijms-1182253-supplementary.pdf
